# Supplementary material for: Contact Toxicity, Antifeedant Activity, and Oviposition Preference of Osthole against Agricultural Pests
Source: Insects. 2023 Aug 24;14(9):725. doi: 10.3390/insects14090725 (PMC10531909; doi:10.3390/insects14090725)
Supplement: Supplementary file 1 [file insects-14-00725-s001.zip]

Archive with 1 entries (1 files):
- insects-2515941-supplementary.pdf
